# Supplementary material for: Left atrial function assessed by speckle tracking echocardiography in anthracycline-induced cardiotoxicity: a case report
Source: Eur Heart J Case Rep. 2020 Nov 12;4(6):1–5. doi: 10.1093/ehjcr/ytaa355 (PMC7793052; doi:10.1093/ehjcr/ytaa355)
Supplement: ytaa355_Supplementary_Data [file ytaa355_supplementary_data.zip]

Archive with 3 entries (2 files):
- ytaa355-suppl_data/
- ytaa355-suppl_data/EHJ-CR-Slide-Set revised.pptx
- ytaa355-suppl_data/Supplememental Figure 1.pptx
